# Supplementary material for: Investigating the potential of Juglans regia phytoconstituents for the treatment of cervical cancer utilizing network biology and molecular docking approach
Source: PLoS One. 2024 Apr 16;19(4):e0287864. doi: 10.1371/journal.pone.0287864 (PMC11020953; doi:10.1371/journal.pone.0287864)
Supplement: S2 Table — Drug likeliness characterisation of phytocompounds of Juglans regia. (XLSX) [file pone.0287864.s003.xlsx]

## Sheet: Druglikeliness
S2 Table : Druglikeliness Characterisation
Compounds	Acidic Group Count descriptor	ALogP	ALogp2	AMR	apol	naAromAtom	nAromBond	nAtom	nHeavyAtom	nH
Retinol	0	3.78	14.33	96.76	56.01	0	0	51	21	30
Juglone	0	0.73	0.54	23.43	24.01	6	6	19	13	6
Betulin	0	2.14	4.48	131.81	87.74	0	0	82	32	50
Geranic acid	1	2.44	5.96	51.16	29.87	0	0	28	12	16
Juglanin	0	-3.92	15.38	52.65	55.22	12	12	48	30	18
Berberine	0	-1.58	2.51	31.27	51.51	16	18	43	25	18
Ascorbic acid	0	-1.76	3.1	36.46	20.71	0	0	20	12	8
1,4-Naphthoquinone	0	-0.27	0.07	20.86	23.2	6	6	18	12	6
Nicotinamide	0	-0.63	0.4	7.44	17.56	6	6	15	9	6
Oxalic acid	2	-0.48	0.23	14.44	8.06	0	0	8	6	2
(4S)-4,8-dihydroxytetralin-1-one	0	-1.49	2.21	21.33	26.67	6	6	23	13	10
Betulinic acid	1	2.35	5.52	131.75	87.21	0	0	81	33	48
Sterol	0	-0.88	0.77	64.22	49.39	0	0	46	18	28
1-Tetralone	0	-0.45	0.21	17.67	25.07	6	6	21	11	10
beta-Sitosterol	0	1.3	16.9	123.88	85.18	0	0	80	30	50
Hyperoside	0	-4.89	23.93	61.18	59.92	12	12	53	33	20
Jasmonic acid	1	-0.34	0.11	56.53	35.53	0	0	33	15	18
Stigmasterol	0	1.26	1.58	125.29	83.85	0	0	78	30	48
1,2,3-Trimethylbenzene	0	1.93	3.71	16.51	23.84	6	6	21	9	12
Syringic acid	1	-0.8	0.65	24.42	26.52	6	6	24	14	10
Octanal	0	-1.55	2.39	31.3	25.55	0	0	25	9	16
Plumbagin	0	-0.18	0.03	27.78	27.1	6	6	22	14	8
Propanol	0	-0.69	0.47	16.09	11.42	0	0	12	4	8
Decane	0	-2.2	4.85	35.09	32.27	0	0	32	10	22
Ethyl vinyl ketone	0	0.42	0.18	25.87	14.94	0	0	14	6	8
3-Methylbutanal	0	0.42	0.17	25.11	16.27	0	0	16	6	10
2-Methylheptane	0	0.02	0	33.35	26.08	0	0	26	8	18
1-Penten-3-OL	0	-0.04	0	24.92	16.27	0	0	16	6	10
Undecane	0	-2.29	6.2	38	35.36	0	0	35	11	24
1-Butanol	0	-0.97	0.95	19	14.51	0	0	15	5	10
Menadione	0	0.28	0.08	25.22	26.3	6	6	21	13	8
2,5-Dihydroxybenzoic acid	1	-1.16	1.35	12.35	19.53	6	6	17	11	6
Nonanal	0	-1.83	3.36	34.21	28.64	0	0	28	10	18
2-Heptenal	0	-0.1	0.01	32.71	21.12	0	0	20	8	12
2-Nonenal	0	-0.68	0.46	38.53	27.31	0	0	26	10	16
cis-2-Penten-1-ol	0	-0.22	0.05	26.41	16.27	0	0	16	6	10
2-Heptanone	0	-1.03	1.06	29.95	22.46	0	0	22	8	14
Sinapic acid	1	-0.44	0.2	34.66	31.37	6	6	28	16	12
3-(Methylthio)propionaldehyde	0	0.55	0.3	29.05	16.08	0	0	14	6	8
Tiglic aldehyde	0	1.16	1.35	26.63	14.94	0	0	14	6	8
2-Ethylfuran	0	-0.39	0.15	10.43	16.6	5	5	15	7	8
1-Octen-3-OL	0	-0.9	0.82	33.65	25.55	0	0	25	9	16
Ellagic acid	0	-2.02	4.09	22.84	35.06	12	13	28	22	6
2-Octenal	0	-0.39	0.15	35.62	24.22	0	0	23	9	14
2,4-Heptadienal	0	0.4	0.16	35.67	19.79	0	0	18	8	10
2-Pentylfuran	0	-0.71	0.51	20.7	25.98	5	5	24	10	14
trans-2-Pentenal	0	-0.07	0	25.35	14.94	0	0	14	6	8
2-Pentanol	0	-0.98	0.97	23.58	17.6	0	0	18	6	12
3-Octen-2-one	0	-0.16	0.03	37.19	24.22	0	0	23	9	14
2-Methylbutyraldehyde	0	-0.13	0.02	24.46	16.27	0	0	16	6	10
1,2,4-Trimethylbenzene	0	1.93	3.71	16.51	23.84	6	6	21	9	12
Styrene	0	0.71	0.5	10.15	19.41	6	6	16	8	8
p-Cymene	0	1.21	1.48	19.77	26.94	6	6	24	10	14
1-Octen-3-one	0	-0.44	0.19	34.6	24.22	0	0	23	9	14
Hexanal	0	-0.97	0.94	25.48	19.36	0	0	19	7	12
Isobutyraldehyde	0	0.54	0.29	21.38	13.18	0	0	13	5	8
2-Methyl-1-butanol	0	-0.55	0.3	24.62	17.6	0	0	18	6	12
m-Xylene	0	1.28	1.65	11	20.75	6	6	18	8	10
Decanal	0	-2.12	4.5	37.12	31.74	0	0	31	11	20
2-Pentanone	0	-0.46	0.21	24.13	16.27	0	0	16	6	10
Cumene	0	0.57	0.33	14.27	23.84	6	6	21	9	12
Vanillic acid	1	-0.75	0.57	17.1	22.62	6	6	20	12	8
Methyl vinyl ketone	0	0.35	0.12	20.84	11.84	0	0	11	5	6
1-Hexanol	0	-1.55	2.4	24.82	20.7	0	0	21	7	14
Heptanal	0	-1.26	1.58	28.39	22.46	0	0	22	8	14
2-Octanone	0	-1.32	1.74	32.86	25.55	0	0	25	9	16
Nonane	0	-1.91	3.66	32.18	29.18	0	0	29	9	20
Pentanal	0	-0.68	0.47	22.57	16.27	0	0	16	6	10
1-Octene	0	-0.14	0.02	32.14	24.75	0	0	24	8	16
Heptane	0	-1.34	1.79	26.36	22.99	0	0	23	7	16
6-Methyl-5-hepten-2-one	0	1.59	2.54	39.87	24.22	0	0	23	9	14
Ethyl acetate	0	0.27	0.07	21.71	13.98	0	0	14	6	8
1-Octanol	0	-2.13	4.52	30.65	26.88	0	0	27	9	18
2-Butanol	0	-0.7	0.48	20.67	14.51	0	0	15	5	10
Butyraldehyde	0	-0.39	0.16	19.65	13.18	0	0	13	5	8
Isobutylbenzene	0	0.89	0.8	19.02	26.94	6	6	24	10	14
1-Pentanol	0	-1.26	1.59	21.91	17.6	0	0	18	6	12
Methyl isobutyl ketone	0	0.35	0.13	29.59	19.36	0	0	19	7	12
Tridecane	0	-3.07	9.4	43.83	41.55	0	0	41	13	28
1-Heptanol	0	-1.84	3.38	27.73	23.79	0	0	24	8	16
Methylcyclohexane	0	-0.22	0.05	26.17	21.66	0	0	21	7	14
gamma-Caprolactone	0	-0.63	0.4	25.96	18.83	0	0	18	8	10
Naphthalene	0	0	0	0	22.93	10	11	18	10	8
1,4-Diethylbenzene	0	0.61	0.38	20.7	26.94	6	6	24	10	14
Benzaldehyde	0	-0.19	0.04	6.29	17.12	6	6	14	8	6
Ethylbenzene	0	0.31	0.09	10.35	20.75	6	6	18	8	10
Dodecane	0	-2.78	7.71	40.91	38.46	0	0	38	12	26
4-Hydroxybenzoic acid	1	-0.7	0.49	9.78	18.73	6	6	16	10	6
Toluene	0	0.64	0.41	5.5	17.65	6	6	15	7	8
3-Methyl-1-pentanol	0	-0.84	0.71	27.53	20.7	0	0	21	7	14
(E,E)-3,5-octadien-2-one	0	0.34	0.11	40.14	22.88	0	0	21	9	12
2-Methyl-2-pentenal	0	0.49	0.24	29.7	18.03	0	0	17	7	10
3-Carene	0	2.14	4.59	44.99	28.27	0	0	26	10	16
Salicylic acid	1	-0.7	0.49	9.78	18.73	6	6	16	10	6
2-Hexenal	0	0.19	0.04	29.8	18.03	0	0	17	7	10
Ferulic acid	1	-0.39	0.15	27.34	27.48	6	6	24	14	10
Chlorogenic acid	1	-2.2	4.82	57.98	47.38	6	6	43	25	18
3,4-Dihydroxybenzoic acid	1	-1.16	1.35	12.35	19.53	6	6	17	11	6
Caffeic acid	1	-0.8	0.64	22.59	24.38	6	6	21	13	8
4-Hydroxycinnamic acid	1	-0.34	0.11	20.03	23.58	6	6	20	12	8
Gallic acid	1	-1.62	2.63	14.91	20.33	6	6	18	12	6
Isobutanol	0	0.12	0.02	21.54	14.51	0	0	15	5	10
alpha-Pinene	0	1.52	2.3	44.54	28.27	0	0	26	10	16
o-Xylene	0	1.28	1.65	11	20.75	6	6	18	8	10
Mesitylene	0	1.93	3.71	16.51	23.84	6	6	21	9	12
Tetrahydrofuran	0	-0.71	0.5	16.87	13.18	0	0	13	5	8
beta-Pinene	0	1.37	1.88	43.32	28.27	0	0	26	10	16
Sabinene	0	1.03	1.06	44.08	28.27	0	0	26	10	16
D-Limonene	0	2.14	4.59	46.02	28.27	0	0	26	10	16
Propylbenzene	0	-0.17	0.03	13.68	23.84	6	6	21	9	12
2-Butylfuran	0	-0.42	0.18	17.79	22.88	5	5	21	9	12
5-Hydroxy-2,3-dimethyl-1,4-naphthoquinone	0	0.37	0.14	32.14	30.19	6	6	25	15	10
2-Octene	0	0.35	0.12	35.14	24.75	0	0	24	8	16
1,2,3,4-Tetramethylbenzene	0	2.75	6.59	22.01	26.94	6	6	24	10	14
1-Heptene	0	0.15	0.02	29.23	21.66	0	0	21	7	14
2,3-Pentanedione	0	-0.43	0.19	26.56	15.74	0	0	15	7	8
Butylbenzene	0	-0.46	0.21	16.59	26.94	6	6	24	10	14
Ethylcyclohexane	0	-0.9	0.8	29.25	24.75	0	0	24	8	16
p-Xylene	0	1.28	1.65	11	20.75	6	6	18	8	10
Sec-butylbenzene	0	-0.1	0.01	17.35	26.94	6	6	24	10	14
1-Ethyl-2-methylbenzene	0	0.95	0.9	15.85	23.84	6	6	21	9	12
3-Ethyltoluene	0	0.95	0.9	15.85	23.84	6	6	21	9	12
4-Ethyltoluene	0	0.95	0.9	15.85	23.84	6	6	21	9	12
1,2,3,5-Tetramethylbenzene	0	2.57	6.59	22.01	26.94	6	6	24	10	14
1,3-Diethylbenzene	0	0.61	0.38	20.7	26.94	6	6	24	10	14
2-Methyl-1H-pyrrole	0	0.02	0	9.03	14.57	5	5	13	6	7
5-Ethylcyclopentene-1-carbaldehyde	0	0.05	0	35.91	22.88	0	0	29	9	12
Cyclopentanone	0	-0.77	0.59	20.27	14.94	0	0	14	6	8
Indan	0	-0.16	0.03	12.64	22.51	6	6	19	9	10
1,2-Epoxyheptane	0	-1.29	1.67	27.27	22.46	0	0	22	8	14
4,5-Dimethyldihydrofuran-2(3h)-one	0	0.08	0.01	28.67	18.83	0	0	18	8	10
Myrtenol	0	0.43	0.18	46.31	29.07	0	0	27	11	16
M-Cymene	0	1.21	1.48	19.77	26.94	6	6	24	10	14
Chlorophyll B	0	163.29	0	0	136	66	70	0	55	4
Benzyl Alcohol	0	-0.45	0.2	7.28	18.46	6	6	16	8	8
Methyl salicylate	0	-0.45	0.2	14.55	21.82	6	6	19	11	8
Myrcene	0	3.09	9.57	48.49	28.27	0	0	26	10	16
Eugenol	0	0.52	0.27	24.78	27.21	6	6	24	12	12
Manool	0	2.5	6.27	89.84	58.67	0	0	55	21	34
2-Ethylhexanol	0	-1.26	1.59	35.06	26.88	0	0	27	9	18
2-Phenylethanol	0	-0.19	0.04	11.73	21.55	6	6	19	9	10
magnesium;methyl (3R,21S,22S)-16-ethenyl-11-ethyl-12,17,21,26-tetramethyl-4-oxo-22-[3-oxo-3-[(E,7S,11R)-3,7,11,15-tetramethylhexadec-2-enoxy]propyl]-23,25-diazonia-7,24-diazanidahexacyclo[18.2.1.15,8.110,13.115,18.02,6]hexacosa-1(23),2(6),5(26),8,10(25),11,13,15,17,19-decaene-3-carboxylate	0	165.15	0	0	139	65	74	0	55	4
Corosolic acid	1	1.26	1.59	135.31	88.01	0	0	82	34	48
Citronellyl acetate	0	1.84	3.4	56.88	37.39	0	0	36	14	22
Phenylacetaldehyde	0	-0.16	0.02	10.84	20.22	6	6	17	9	8
1-Methyl-4-(prop-1-en-2-yl)benzene	0	1.8	3.23	19.93	25.6	6	6	22	10	12
6,6-Dimethyl-2-methylenebicyclo[3.1.1]hept-3-yl acetate	0	0.18	1.38	53.57	34.73	0	0	32	14	18
gamma-Curcumene	0	3.51	12.33	70.97	42.4	0	0	39	15	24
Eucalyptol	0	1.31	1.72	44.03	30.4	0	0	29	11	18
Tetradecane	0	-3.35	11.25	46.74	44.64	0	0	44	14	30
Germacra-1(10),5-dien-4-ol	0	2.17	4.72	70.81	44.54	0	0	42	16	26
(S,1Z,6Z)-8-Isopropyl-1-methyl-5-methylenecyclodeca-1,6-diene	0	2.8	7.82	69.55	42.4	0	0	39	15	24
Terpinolene	0	2.72	7.4	47.97	28.27	0	0	26	10	16
alpha-Terpinene	0	1.88	3.55	47.7	28.27	0	0	26	10	16
Geranyl acetate	0	2.72	7.39	60.45	36.06	0	0	34	14	20
beta-Farnesene	0	4.33	18.71	72.41	42.4	0	0	39	15	24
cis-3-Hexenyl benzoate	0	-0.14	0.02	33.04	35.15	6	6	31	15	16
alpha-Eudesmol	0	1.58	2.5	69.14	44.54	0	0	42	16	26
Avicularin	0	-4.38	19.2	55.21	56.02	12	12	49	31	18
Zingiberene	0	3.34	11.15	70.13	42.4	0	0	39	15	24
Humulene	0	4.17	17.4	71.97	42.4	0	0	39	15	24
gamma-Muurolene	0	2.26	5.11	66.38	42.4	0	0	39	15	24
cis-3-Hexenyl acetate	0	-0.13	0.02	38.47	25.02	0	0	24	10	14
Valencene	0	2.68	7.16	65.96	42.4	0	0	39	15	24
Camphor	0	0.97	0.94	43.76	29.07	0	0	27	11	16
Linalool	0	2.47	6.1	49.75	30.4	0	0	29	11	18
Citronellal	0	2.04	4.17	48.38	30.4	0	0	29	11	18
Citronellol	0	1.46	2.14	47.73	31.74	0	0	31	11	20
(1r,3s,5r)-6,6-Dimethyl-2-methylidenebicyclo[3.1.1]heptan-3-ol	0	0.8	0.63	44.41	29.07	0	0	27	11	16
Caryophyllene oxide	0	1.91	3.66	64.19	43.21	0	0	40	16	24
(Z)-beta-Ocimene	0	3.24	10.5	49.72	28.27	0	0	26	10	16
beta-Caryophyllene	0	3.23	10.43	67.69	42.4	0	0	39	15	24
Bornyl acetate	0	1.32	1.75	53.43	36.06	0	0	34	14	20
cis-Pinocarveol	0	0.8	0.63	44.41	29.07	0	0	27	11	16
Limonene	0	2.14	4.59	46.02	28.27	0	0	26	10	16
Nerolidol	0	3.7	13.7	73.67	44.54	0	0	42	16	26
5-Ethyl-2(5H)-furanone	0	-0.02	0	28.74	17.5	0	0	16	8	8
1,7,13-Trihydroxy-5,6,11,12,17,18-trinaphthylenehexone	0	-2.96	8.78	39.77	68.02	24	24	51	39	12
Stearic acid	1	-4.47	20.01	61.34	57.29	0	0	56	20	36
Palmitic acid	1	-3.9	15.19	55.52	51.1	0	0	50	15	32
[3-[Hydroxy-(2,3,4,5,6-pentahydroxycyclohexyl)oxyphosphoryl]oxy-2-octadecanoyloxypropyl] octadecanoate	1	-11.53	132.91	178.8	151.27	0	0	146	59	87
1-(11Z-icosenoyl)-2-(9Z,12Z-octadecadienoyl)-sn-glycero-3-phosphoethanolamine	0	-5.94	35.32	180.16	140.17	0	0	133	53	80
Oleic acid	1	-2.34	5.49	68.92	55.96	0	0	54	20	34
Linolenic acid	1	-0.1	0.01	80.28	53.29	0	0	50	20	30
Linoleic acid	1	-0.95	0.9	75.37	54.62	0	0	52	20	32
Thiamine	0	-1.84	3.38	38.55	40.56	11	11	35	18	17
Riboflavin	0	-2.15	4.64	68.37	52.47	6	6	47	27	20
Gemin D	0	-5.83	33.94	71.67	76.63	18	19	67	45	22
Celastrol	1	2.48	6.17	134.33	79.59	0	0	71	33	38
Beta-hydroplumbagin	0	-0.66	0.43	27.16	28.43	6	6	24	14	10
Rugosin C	1	-8.95	80.09	102.32	128.12	36	38	109	77	32
Casuariin	0	-7.05	49.69	82.77	93.49	24	26	80	56	24
3,3'-Bisjuglone	0	-1.64	2.71	44.56	46.68	12	12	36	26	10
24-Methylenecholesterol	0	2.16	4.67	121.6	80.75	0	0	75	29	46
Casuarictin	0	-7.57	57.33	93.03	111.68	30	32	95	67	28
Pedunculagin	0	-6.56	43.04	81.61	93.49	24	26	80	56	24
Eugeniin	0	-7.57	57.33	93.03	113.02	30	31	97	67	30
Biotin	1	-1.25	1.55	53.15	35.77	0	0	32	16	16
Pantothenic acid	1	-0.98	0.96	50.71	32.29	0	0	32	15	17
Nicotinic acid	1	-0.24	0.06	7.22	16.6	6	6	14	9	5
Vitamin E	0	3.29	10.85	104.83	85.98	6	6	81	31	50
Tellimagradin I	0	-6.84	46.75	83.03	94.82	24	25	82	56	26
Heterodendrin	0	-1.76	3.09	58.77	37.94	0	0	37	18	19
Arachidic acid	1	-5.05	25.5	67.16	63.48	0	0	62	22	40
beta-Eudesmol	0	0.7	0.49	66.79	44.54	0	0	42	16	26
beta-Tocopherol	0	2.65	7.03	99.32	82.89	6	6	78	30	48
Palmitoleic acid	1	-1.77	3.12	63.09	49.77	0	0	48	18	30
beta-Carotene	0	8.94	79.83	189.29	107.74	0	0	96	40	56
Epigallocatechin	0	-2.95	8.73	28.67	41.35	12	12	36	22	14
