# Supplementary material for: Investigating the potential of Juglans regia phytoconstituents for the treatment of cervical cancer utilizing network biology and molecular docking approach
Source: PLoS One. 2024 Apr 16;19(4):e0287864. doi: 10.1371/journal.pone.0287864 (PMC11020953; doi:10.1371/journal.pone.0287864)
Supplement: S3 Table — The absorption, distribution, metabolism, excretion and toxicity prediction of phytocompounds of Juglans regia. (XLSX) [file pone.0287864.s004.xlsx]

## Sheet: Sheet1
S3:ADMET Analysis
Compounds	Bioavailability score	Solubility class [ESOL]	Solubility class [Silicos-IT]	Blood Brain Barrier permeation	Gastrointestinal absorption	Log Kp (Skin permeation, cm/s)	Number of PAINS structural alerts	Number of Brenk structural alerts	CYP1A2 inhibitor	CYP2C19 inhibitor	CYP2C9 inhibitor	CYP2D6 inhibitor	CYP3A4 inhibitor	P-glycoprotein substrate
RetiNol	0.55	Soluble	Soluble	No	Low	-7.31	1	2	Yes	No	No	No	Yes	No
Juglone	0.55	Soluble	Soluble	Yes	High	-6	1	0	No	No	No	No	No	No
Betulin	0.55	Poorly Soluble	Poorly soluble	No	Low	-3.12	0	1	No	No	No	No	No	No
Geranic acid	0.85	Soluble	Soluble	Yes	High	-5.13	0	2	No	No	No	No	No	No
Juglanin	0.55	Soluble	Soluble	No	Low	-7.99	0	0	No	No	No	No	No	No
Berberine	0.55	Moderately Soluble	Moderately Soluble	Yes	High	-5.78	0	1	Yes	No	No	Yes	Yes	Yes
Ascorbic acid	0.56	Highly Soluble	Soluble	No	High	-8.54	0	0	No	No	No	No	No	No
1,4-NaphthoquiNone	0.55	Soluble	Soluble	Yes	High	-6.05	1	0	Yes	No	No	No	No	No
Nicotinamide	0.55	Very Soluble	Soluble	No	High	-7.31	0	0	No	No	No	No	No	No
Oxalic acid	0.85	Very Soluble	Soluble	No	High	-7.03	0	1	No	No	No	No	No	No
(4S)-4,8-dihydroxytetralin-1-one	0.55	Very Soluble	Soluble	Yes	High	-6.6	0	0	No	No	No	No	No	No
Betulinic acid	0.85	Poorly Soluble	Moderately Soluble	No	Low	-3.26	0	1	No	No	Yes	No	No	No
Sterol	0.55	Moderately Soluble	Soluble	Yes	High	-4.19	0	0	Yes	Yes	Yes	No	No	No
1-Tetralone	0.55	Soluble	Soluble	Yes	High	-5.76	0	0	No	No	No	No	No	No
beta-Sitosterol	0.55	Poorly Soluble	Poorly soluble	No	Low	-2.2	0	1	No	No	No	No	No	No
Hyperoside	0.17	Soluble	Soluble	No	Low	-8.88	1	1	No	No	No	No	No	No
Jasmonic acid	0.85	Very Soluble	Soluble	Yes	High	-6.45	0	1	No	No	No	No	No	No
Stigmasterol	0.55	Poorly Soluble	Moderately Soluble	No	Low	-2.74	0	1	No	No	Yes	No	No	No
1,2,3-Trimethylbenzene	0.55	Soluble	Soluble	Yes	Low	-4.43	0	0	No	No	No	No	No	No
Syringic acid	0.56	Very Soluble	Soluble	No	High	-6.77	0	0	No	No	No	No	No	No
Octanal	0.55	Very Soluble	Soluble	Yes	High	-5.15	0	1	No	No	No	No	No	No
Plumbagin	0.55	Soluble	Soluble	Yes	High	-5.82	2	0	Yes	No	No	No	No	No
PropaNol	0.55	Very Soluble	Soluble	No	High	-6.45	0	0	No	No	No	No	No	No
Decane	0.55	Soluble	Soluble	Yes	Low	-3.61	0	0	No	No	No	No	No	No
Ethyl vinyl ketone	0.55	Very Soluble	Soluble	Yes	High	-6.1	0	1	No	No	No	No	No	No
3-Methylbutanal	0.55	Very Soluble	Soluble	Yes	High	-6.12	0	1	No	No	No	No	No	No
2-Methylheptane	0.55	Soluble	Soluble	Yes	Low	-3.97	0	0	No	No	No	No	No	No
1-Penten-3-OL	0.55	Very Soluble	Soluble	Yes	High	-6.04	0	1	No	No	No	No	No	No
Undecane	0.55	Soluble	Moderately Soluble	No	Low	-3.31	0	0	Yes	No	No	No	No	No
1-ButaNol	0.55	Very Soluble	Soluble	Yes	High	-6.13	0	0	No	No	No	No	No	No
Menadione	0.55	Soluble	Soluble	Yes	High	-5.79	1	0	Yes	No	No	No	No	No
2,5-Dihydroxybenzoic acid	0.56	Soluble	Soluble	No	High	-6	0	1	No	No	No	No	Yes	No
Nonanal	0.55	Soluble	Soluble	Yes	High	-4.85	0	1	No	No	No	No	No	No
2-Heptenal	0.55	Very Soluble	Soluble	Yes	High	-5.52	0	2	No	No	No	No	No	No
2-Nonenal	0.55	Soluble	Soluble	Yes	High	-4.92	0	2	No	No	No	No	No	No
cis-2-Penten-1-ol	0.55	Very Soluble	Soluble	Yes	High	-6.22	0	1	No	No	No	No	No	No
2-HeptaNone	0.55	Very Soluble	Soluble	Yes	High	-5.59	0	0	No	No	No	No	No	No
Sinapic acid	0.56	Soluble	Soluble	No	High	-6.63	0	1	No	No	No	No	No	No
3-(Methylthio)propionaldehyde	0.55	Very Soluble	Soluble	Yes	High	-6.72	0	1	No	No	No	No	No	No
Tiglic aldehyde	0.55	Very Soluble	Soluble	Yes	High	-6.16	0	2	No	No	No	No	No	No
2-Ethylfuran	0.55	Soluble	Soluble	Yes	High	-5.18	0	0	No	No	No	No	No	No
1-Octen-3-OL	0.55	Very Soluble	Soluble	Yes	High	-5.27	0	1	No	No	No	No	No	No
Ellagic acid	0.55	Soluble	Soluble	No	High	-7.36	1	3	Yes	No	No	No	No	No
2-Octenal	0.55	Very Soluble	Soluble	Yes	High	-5.22	0	2	No	No	No	No	No	No
2,4-Heptadienal	0.55	Very Soluble	Soluble	Yes	High	-5.82	0	3	No	No	No	No	No	No
2-Pentylfuran	0.55	Soluble	Soluble	Yes	High	-4.54	0	0	Yes	No	No	Yes	No	No
trans-2-Pentenal	0.55	Very soluble	Soluble	Yes	High	-6.12	0	2	No	No	No	No	No	No
2-PentaNol	0.55	Very soluble	Soluble	Yes	High	-5.99	0	0	No	No	No	No	No	No
3-Octen-2-one	0.55	Very soluble	Soluble	Yes	High	-5.44	0	1	No	No	No	No	No	No
2-Methylbutyraldehyde	0.55	Very soluble	Soluble	Yes	High	-5.95	0	1	No	No	No	No	No	No
1,2,4-Trimethylbenzene	0.55	Soluble	Soluble	Yes	Low	-4.46	0	0	No	No	No	No	No	No
Styrene	0.55	Soluble	Soluble	No	Low	-4.84	0	0	No	No	No	No	No	No
p-Cymene	0.55	Soluble	Soluble	Yes	Low	-4.21	0	0	No	No	No	Yes	No	No
1-Octen-3-one	0.55	Very soluble	Soluble	Yes	High	-5.33	0	1	No	No	No	No	No	No
Hexanal	0.55	Very soluble	Soluble	Yes	High	-5.65	0	1	No	No	No	No	No	No
Isobutyraldehyde	0.55	Very soluble	Soluble	No	High	-6.19	0	1	No	No	No	No	No	No
2-Methyl-1-butaNol	0.55	Very soluble	Soluble	Yes	High	-5.92	0	0	No	No	No	No	No	No
m-Xylene	0.55	Soluble	Soluble	Yes	Low	-4.68	0	0	No	No	No	No	No	No
Decanal	0.55	Soluble	Soluble	Yes	High	-4.56	0	1	No	No	No	No	No	No
2-PentaNone	0.55	Very soluble	Soluble	Yes	High	-6.18	0	0	No	No	No	No	No	No
Cumene	0.55	Soluble	Soluble	Yes	Low	-4.43	0	0	No	No	No	No	No	No
Vanillic acid	0.85	Soluble	Soluble	No	High	-6.31	0	0	No	No	No	No	No	No
Methyl vinyl ketone	0.55	Very soluble	Soluble	No	High	-6.34	0	1	No	No	No	No	No	No
1-HexaNol	0.55	Very soluble	Soluble	Yes	High	-5.48	0	0	No	No	No	No	No	No
Heptanal	0.55	Very soluble	Soluble	Yes	High	-5.35	0	1	No	No	No	No	No	No
2-OctaNone	0.55	Very soluble	Soluble	Yes	High	-5.4	0	0	No	No	No	No	No	No
Nonane	0.55	Soluble	Soluble	Yes	Low	-3.07	0	0	No	No	No	No	No	No
Pentanal	0.55	Very soluble	Soluble	Yes	High	-6.05	0	1	No	No	No	No	No	No
1-Octene	0.55	Soluble	Soluble	Yes	Low	-3.74	0	1	No	No	No	No	No	No
Heptane	0.55	Soluble	Soluble	Yes	Low	-3.6	0	0	No	No	No	No	No	No
6-Methyl-5-hepten-2-one	0.55	Very soluble	Soluble	Yes	High	-5.73	0	1	No	No	No	No	No	No
Ethyl acetate	0.55	Very soluble	Soluble	Yes	High	-6.32	0	0	No	No	No	No	No	No
1-OctaNol	0.55	Soluble	Soluble	Yes	High	-4.96	0	0	No	No	No	No	No	No
2-ButaNol	0.55	Very soluble	Soluble	Yes	High	-6.32	0	0	No	No	No	No	No	No
Butyraldehyde	0.55	Very soluble	Soluble	Yes	High	-6.12	0	1	No	No	No	No	No	No
Isobutylbenzene	0.55	Soluble	Soluble	Yes	Low	-4.36	0	0	No	No	No	Yes	No	No
1-PentaNol	0.55	Very soluble	Soluble	Yes	High	-5.77	0	0	No	No	No	No	No	No
Methyl isobutyl ketone	0.55	Very soluble	Soluble	Yes	High	-5.98	0	0	No	No	No	No	No	No
Tridecane	0.55	Moderately soluble	Moderately soluble	No	Low	-2.7	0	0	Yes	No	No	No	No	No
1-HeptaNol	0.55	Very soluble	Soluble	Yes	High	-5.15	0	0	No	No	No	No	No	No
Methylcyclohexane	0.55	Soluble	Soluble	Yes	Low	-4.34	0	0	No	No	No	No	No	No
gamma-Caprolactone	0.55	Very soluble	Soluble	Yes	High	-6.47	0	0	No	No	No	No	No	No
Naphthalene	0.55	Soluble	Moderately soluble	Yes	Low	-4.74	0	0	Yes	No	No	No	No	No
1,4-Diethylbenzene	0.55	Soluble	Soluble	Yes	Low	-3.87	0	0	No	No	No	Yes	No	No
Benzaldehyde	0.55	Very soluble	Soluble	Yes	High	-5.9	0	1	Yes	No	No	No	No	No
Ethylbenzene	0.55	Soluble	Soluble	No	Low	-4.71	0	0	No	No	No	No	No	No
Dodecane	0.55	Moderately soluble	Moderately soluble	No	Low	-3.01	0	0	Yes	No	No	No	No	No
4-Hydroxybenzoic acid	0.85	Soluble	Soluble	Yes	High	-6.02	0	0	No	No	No	No	No	No
Toluene	0.55	Soluble	Soluble	No	Low	-4.92	0	0	Yes	No	No	No	No	No
3-Methyl-1-pentaNol	0.55	Very soluble	Soluble	Yes	High	-5.67	0	0	No	No	No	No	No	No
(E,E)-3,5-octadien-2-one	0.55	Very soluble	Soluble	Yes	High	-5.74	0	2	No	No	No	No	No	No
2-Methyl-2-pentenal	0.55	Very soluble	Soluble	Yes	High	-5.94	0	2	No	No	No	No	No	No
3-Carene	0.55	Soluble	Soluble	Yes	Low	-4.02	0	1	No	No	Yes	No	No	No
Salicylic acid	0.85	Soluble	Soluble	Yes	High	-5.54	0	0	No	No	No	No	No	No
2-Hexenal	0.55	Very soluble	Soluble	Yes	High	-5.82	0	2	No	No	No	No	No	No
Ferulic acid	0.85	Soluble	Soluble	Yes	High	-6.41	0	1	No	No	No	No	No	No
Chlorogenic acid	0.11	Very soluble	Soluble	No	Low	-8.76	1	2	No	No	No	No	No	No
3,4-Dihydroxybenzoic acid	0.56	Very soluble	Soluble	No	High	-6.42	1	1	No	No	No	No	Yes	No
Caffeic acid	0.56	Very soluble	Soluble	No	High	-6.58	1	2	No	No	No	No	No	No
4-Hydroxycinnamic acid	0.85	Soluble	Soluble	Yes	High	-6.26	0	1	No	No	No	No	No	No
Gallic acid	0.56	Very Soluble	Soluble	No	High	-6.84	1	1	No	No	No	No	Yes	No
Isobutanol	0.55	Very Soluble	Soluble	No	High	-6.21	0	0	No	No	No	No	No	No
alpha-Pinene	0.55	Soluble	Soluble	Yes	Low	-3.95	0	1	No	No	Yes	No	No	No
o-Xylene	0.55	Soluble	Soluble	Yes	Low	-4.73	0	0	No	No	No	No	No	No
Mesitylene	0.55	Soluble	Soluble	Yes	Low	-4.6	0	0	No	No	No	No	No	No
Tetrahydrofuran	0.55	Very Soluble	Soluble	No	Low	-6.41	0	0	No	No	No	No	No	No
beta-Pinene	0.55	Soluble	Soluble	Yes	Low	-4.18	0	1	No	No	Yes	No	No	No
Sabinene	0.55	Soluble	Soluble	Yes	Low	-4.94	0	1	No	No	No	No	No	No
D-Limonene	0.55	Soluble	Soluble	Yes	Low	-3.89	0	1	No	No	Yes	No	No	No
Propylbenzene	0.55	Soluble	Soluble	Yes	Low	-4.41	0	0	No	No	No	Yes	No	No
2-Butylfuran	0.55	Soluble	Soluble	Yes	High	-4.84	0	0	Yes	No	No	No	No	No
5-Hydroxy-2,3-dimethyl-1,4-naphthoquinone	0.55	Soluble	Soluble	Yes	High	-5.64	1	0	Yes	No	No	No	No	No
2-Octene	0.55	Soluble	Soluble	Yes	Low	-3.78	0	1	No	No	No	No	No	No
1,2,3,4-Tetramethylbenzene	0.55	Soluble	Soluble	Yes	Low	-4.28	0	0	No	No	No	Yes	No	No
1-Heptene	0.55	Soluble	Soluble	Yes	Low	-4.07	0	1	No	No	No	No	No	No
2,3-Pentanedione	0.55	Very Soluble	Soluble	Yes	High	-6.87	1	1	No	No	No	No	No	No
Butylbenzene	0.55	Soluble	Soluble	Yes	Low	-4.01	0	0	No	No	No	Yes	No	No
Ethylcyclohexane	0.55	Soluble	Soluble	Yes	Low	-3.75	0	0	No	No	No	No	No	No
p-Xylene	0.55	Soluble	Soluble	Yes	Low	-4.71	0	0	No	No	No	No	No	No
Sec-butylbenzene	0.55	Soluble	Soluble	Yes	Low	-4.14	0	0	No	No	No	Yes	No	No
1-Ethyl-2-methylbenzene	0.55	Soluble	Soluble	Yes	Low	-4.53	0	0	No	No	No	No	No	No
3-Ethyltoluene	0.55	Soluble	Soluble	Yes	Low	-4.21	0	0	No	No	No	No	No	No
4-Ethyltoluene	0.55	Soluble	Soluble	Yes	Low	-4.46	0	0	No	No	No	No	No	No
1,2,3,5-Tetramethylbenzene	0.55	Soluble	Soluble	Yes	Low	-4.21	0	0	No	No	No	Yes	No	No
1,3-Diethylbenzene	0.55	Soluble	Soluble	Yes	Low	-3.87	0	0	No	No	No	Yes	No	No
2-Methyl-1H-pyrrole	0.55	Very Soluble	Soluble	Yes	High	-6.01	0	0	No	No	No	No	No	No
5-Ethylcyclopentene-1-carbaldehyde	0.55	Very Soluble	Soluble	Yes	High	-5.66	0	1	No	No	No	No	No	No
Cyclopentanone	0.55	Very Soluble	Soluble	Yes	High	-6.54	0	0	No	No	No	No	No	No
Indan	0.55	Soluble	Soluble	No	Low	-4.76	0	0	No	No	No	No	No	No
1,2-Epoxyheptane	0.55	Very Soluble	Soluble	Yes	High	-5.24	0	1	No	No	No	No	No	No
4,5-Dimethyldihydrofuran-2(3h)-one	0.55	Very Soluble	Soluble	Yes	High	-6.25	0	0	No	No	No	No	No	No
Myrtenol	0.55	Soluble	Soluble	Yes	High	-4.94	0	1	No	No	No	No	No	No
M-Cymene	0.55	Soluble	Soluble	Yes	Low	-3.92	0	0	No	No	No	Yes	No	No
Chlorophyll B	0.55	Poorly soluble	Moderately Soluble	No	Low	-6.89	0	3	No	No	No	No	No	No
Benzyl Alcohol	0.55	Very Soluble	Soluble	Yes	High	-6.18	0	0	Yes	No	No	No	No	No
Methyl salicylate	0.55	Soluble	Soluble	Yes	High	-5.42	0	0	No	No	No	No	No	No
Myrcene	0.55	Soluble	Soluble	Yes	Low	-4.17	0	2	No	No	No	No	No	No
Eugenol	0.55	Soluble	Soluble	Yes	High	-5.96	0	1	Yes	No	No	No	No	No
Manool	0.55	Moderately soluble	Moderately Soluble	Yes	High	-4.01	0	1	No	Yes	Yes	Yes	No	No
2-Ethylhexanol	0.55	Soluble	Soluble	Yes	High	-4.91	0	0	No	No	No	No	No	No
2-Phenylethanol	0.55	Very Soluble	Soluble	Yes	High	-6.08	0	0	Yes	No	No	No	No	No
magnesium;methyl (3R,21S,22S)-16-ethenyl-11-ethyl-12,17,21,26-tetramethyl-4-oxo-22-[3-oxo-3-[(E,7S,11R)-3,7,11,15-tetramethylhexadec-2-enoxy]propyl]-23,25-diazonia-7,24-diazanidahexacyclo[18.2.1.15,8.110,13.115,18.02,6]hexacosa-1(23),2(6),5(26),8,10(25),11,13,15,17,19-decaene-3-carboxylate	0.17	Poorly soluble	Moderately Soluble	No	Low	-9.91	0	2	No	No	No	No	No	No
Corosolic acid	0.56	Poorly soluble	Moderately Soluble	No	High	-4.66	0	1	No	No	No	No	No	Yes
Citronellyl acetate	0.55	Soluble	Soluble	Yes	High	-4.33	0	1	No	No	No	No	No	No
Phenylacetaldehyde	0.55	Soluble	Soluble	Yes	High	-5.77	0	1	Yes	No	No	No	No	No
1-Methyl-4-(prop-1-en-2-yl)benzene	0.55	Soluble	Soluble	Yes	Low	-4.49	0	0	No	No	No	Yes	No	No
6,6-Dimethyl-2-methylenebicyclo[3.1.1]hept-3-yl acetate	0.55	Soluble	Soluble	Yes	High	-5.81	0	1	No	No	No	No	No	No
gamma-Curcumene	0.55	Moderately soluble	Soluble	No	Low	-3.13	0	1	No	No	Yes	No	No	No
Eucalyptol	0.55	Soluble	Soluble	Yes	High	-5.3	0	0	No	No	No	No	No	No
Tetradecane	0.55	Moderately soluble	Moderately Soluble	No	Low	-2.4	0	0	Yes	No	No	No	No	No
Germacra-1(10),5-dien-4-ol	0.55	Soluble	Soluble	Yes	High	-4.98	0	1	No	No	Yes	No	No	No
(S,1Z,6Z)-8-Isopropyl-1-methyl-5-methylenecyclodeca-1,6-diene	0.55	Moderately soluble	Soluble	No	Low	-4.18	0	1	No	No	Yes	No	No	No
Terpinolene	0.55	Soluble	Soluble	Yes	Low	-3.96	0	1	No	No	Yes	No	No	No
alpha-Terpinene	0.55	Soluble	Soluble	Yes	Low	-4.11	0	0	No	No	No	No	No	No
Geranyl acetate	0.55	Soluble	Soluble	Yes	High	-4.63	0	1	No	No	No	No	No	No
beta-Farnesene	0.55	Moderately soluble	Soluble	No	Low	-3.27	0	2	Yes	No	Yes	No	No	No
cis-3-Hexenyl benzoate	0.55	Soluble	Soluble	Yes	High	-4.68	0	1	Yes	Yes	No	No	No	No
alpha-Eudesmol	0.55	Soluble	Soluble	Yes	High	-5.17	0	1	No	No	No	No	No	No
Avicularin	0.17	Soluble	Soluble	No	Low	-8.25	1	1	No	No	No	No	No	No
Zingiberene	0.55	Moderately soluble	Soluble	No	Low	-3.88	0	1	No	Yes	Yes	No	No	No
Humulene	0.55	Soluble	Soluble	No	Low	-4.32		1	No	No	Yes	No	No	No
gamma-Muurolene	0.55	Soluble	Soluble	No	Low	-4.49	0	1	No	Yes	Yes	No	No	No
cis-3-Hexenyl acetate	0.55	Very Soluble	Soluble	Yes	High	-5.83	0	1	No	No	No	No	No	No
Valencene	0.55	Moderately soluble	Soluble	No	Low	-3.83	0	1	No	Yes	Yes	No	No	No
Camphor	0.55	Soluble	Soluble	Yes	High	-5.67	0	0	No	No	No	No	No	No
Linalool	0.55	Soluble	Soluble	Yes	High	-5.13	0	1	No	No	No	No	No	No
Citronellal	0.55	Soluble	Soluble	Yes	High	-4.52	0	2	No	No	No	No	No	No
Citronellol	0.55	Soluble	Soluble	Yes	High	-4.48	0	1	No	No	No	No	No	No
(1r,3s,5r)-6,6-Dimethyl-2-methylidenebicyclo[3.1.1]heptan-3-ol	0.55	Very Soluble	Soluble	Yes	High	-5.96	0	1	No	No	No	No	No	No
Caryophyllene oxide	0.55	Soluble	Soluble	Yes	High	-5.12	0	2	No	Yes	Yes	No	No	No
(Z)-beta-Ocimene	0.55	Soluble	Soluble	Yes	Low	-4.11	0	2	No	No	No	No	No	No
beta-Caryophyllene	0.55	Soluble	Soluble	No	Low	-4.44	0	1	No	Yes	Yes	No	No	No
Bornyl acetate	0.55	Soluble	Soluble	Yes	High	-4.44	0	0	No	No	Yes	No	No	No
cis-Pinocarveol	0.55	Very Soluble	Soluble	Yes	High	-5.96	0	1	No	No	No	No	No	No
Limonene	0.55	Soluble	Soluble	Yes	Low	-3.89	0	1	No	No	Yes	No	No	No
Nerolidol	0.55	Soluble	Soluble	Yes	High	-4.23	0	1	Yes	No	Yes	No	No	No
5-Ethyl-2(5H)-furanone	0.55	Very Soluble	Soluble	Yes	High	-6.17	0	0	No	No	No	No	No	No
1,7,13-Trihydroxy-5,6,11,12,17,18-trinaphthylenehexone	0.55	Poorly soluble	Poorly Soluble	No	Low	-5.33	0	2	No	No	No	No	Yes	No
Stearic acid	0.85	Moderately soluble	Poorly Soluble	No	High	-2.19	0	0	Yes	No	No	No	No	No
Palmitic acid	0.85	Moderately soluble	Moderately Soluble	Yes	High	-2.77	0	0	Yes	No	Yes	No	No	No
[3-[Hydroxy-(2,3,4,5,6-pentahydroxycyclohexyl)oxyphosphoryl]oxy-2-octadecanoyloxypropyl] octadecanoate	0.11	Insoluble	Poorly Soluble	No	Low	-2.79	0	2	No	No	No	No	No	Yes
1-(11Z-icosenoyl)-2-(9Z,12Z-octadecadienoyl)-sn-glycero-3-phosphoethanolamine	0.55	Poorly soluble	Poorly Soluble	No	Low	-2.41	0	1	No	No	No	No	No	No
Oleic acid	0.85	Moderately soluble	Moderately Soluble	No	High	-2.6	0	1	Yes	No	Yes	No	No	No
Linolenic acid	0.55	Soluble	Soluble	Yes	High	-5.18	0	1	No	Yes	Yes	No	No	No
Linoleic acid	0.55	Soluble	Moderately Soluble	Yes	High	-5.74	0	0	Yes	Yes	No	No	No	No
Thiamine	0.55	Soluble	Soluble	No	High	-7.19	0	1	No	No	No	No	No	Yes
Riboflavin	0.55	Very Soluble	Soluble	No	Low	-9.63	0	1	No	No	No	No	No	No
Gemin D	0.17	Soluble	Soluble	No	Low	-10.3	1	3	No	No	No	No	No	Yes
Celastrol	0.85	Poorly soluble	Moderately Soluble	No	Low	-4.83	0	0	No	No	Yes	No	Yes	Yes
Beta-hydroplumbagin	0.55	Soluble	Soluble	Yes	High	-6.13	1	0	Yes	No	No	No	No	No
Rugosin C	0.11	Poorly soluble	Soluble	No	Low	-11	0	2	No	No	No	No	No	Yes
Casuariin	0.17	Moderately soluble	Soluble	No	Low	-11	1	2	N	No	No	No	No	Yes
3,3'-Bisjuglone	0.55	Moderately soluble	Moderately Soluble	No	High	-6.28	1	0	Yes	No	Yes	No	Yes	No
24-Methylenecholesterol	0.55	Poorly soluble	Moderately Soluble	No	Low	-2.61	0	1	No	No	Yes	No	No	No
Casuarictin	0.17	Poorly soluble	Soluble	No	Low	-10.5	1	2	N	N	No	No	No	Yes
Pedunculagin	0.17	Moderately soluble	Soluble	No	Low	-10.4	1	2	No	No	No	No	No	Yes
Eugeniin	0.17	Poorly soluble	Soluble	No	Low	-10.3	1	2	No	No	No	No	No	Yes
Biotin	0.56	Very Soluble	Soluble	No	High	-7.56	0	1	No	No	No	No	No	Yes
Pantothenic acid	0.56	Very Soluble	Soluble	N	High	-8.4	0	0	No	No	No	No	No	No
Nicotinic acid	0.85	Very Soluble	Soluble	Yes	High	-6.8	0	0	No	No	No	No	No	No
Vitamin E	0.55	Poorly soluble	P	No	Low	-1.33	0	0	No	No	No	No	No	Yes
Tellimagradin I	0.17	Moderately soluble	Soluble	No	Low	-10.4	1	3	No	No	No	No	No	Yes
Heterodendrin	0.55	Very Soluble	Soluble	No	Low	-8.95	0	0	No	No	No	No	No	Yes
Arachidic acid	0.85	P	P	No	Low	-1.61	0	0	Yes	No	No	No	No	No
beta-Eudesmol	0.55	Soluble	Soluble	Yes	High	-5	0	1	No	No	Yes	No	No	No
beta-Tocopherol	0.55	Poorly soluble	Poorly Soluble	No	Low	-1.51	0	0	No	No	No	No	No	Yes
Palmitoleic acid	0.85	Moderately soluble	Moderately Soluble	Yes	High	-3.18	0	1	Yes	No	Yes	No	No	No
beta-Carotene	0.55	M	Moderately Soluble	No	High	-6.39	0	2	No	No	No	No	Yes	No
Epigallocatechin	0.55	Soluble	Soluble	No	High	-8.17	1	1	No	No	No	No	No	No
