# Supplementary material for: Investigating the potential of Juglans regia phytoconstituents for the treatment of cervical cancer utilizing network biology and molecular docking approach
Source: PLoS One. 2024 Apr 16;19(4):e0287864. doi: 10.1371/journal.pone.0287864 (PMC11020953; doi:10.1371/journal.pone.0287864)
Supplement: S4 Table — Physiochemical analysis of phytocompounds of Juglans regia. (XLSX) [file pone.0287864.s005.xlsx]

## Sheet: Sheet1
S4: Physiochemical Analysis
Plant	Plant part	Compounds	Molecular weight (g/mol)	Log P	Topological polar surface area (Å2)	Number of hydrogen bond acceptors	Number of hydrogen bond donors	Number of carbon atoms	Number of heavy atoms	Number of heteroatoms	Number of nitrogen atoms	Number of sulfur atoms	Number of chiral carbon atoms	Stereochemical complexity	Number of sp hybridized carbon atoms	Number of sp2 hybridized carbon atoms	Number of sp3 hybridized carbon atoms	Shape complexity	Number of rotatable bonds	Number of aliphatic carbocycles	Number of aliphatic heterocycles	Number of aliphatic rings	Number of aromatic carbocycles	Number of aromatic heterocycles	Number of aromatic rings	Total number of rings	Number of saturated carbocycles	Number of saturated heterocycles	Number of saturated rings	Number of Smallest Set of Smallest Rings (SSSR)
Juglans regia	bark	Retinol	286.46	5.51	20.23	1	1	20	21	1	0	0	0	0	0	10	10	0.5	5	1	0	1	0	0	0	1	0	0	0	1
Juglans regia	bark	Juglone	174.16	1.33	54.37	3	1	10	13	3	0	0	0	0	0	10	0	0	0	1	0	1	1	0	1	2	0	0	0	2
Juglans regia	bark	Betulin	442.73	7	40.46	2	2	30	32	2	0	0	10	0.33	0	2	28	0.93	2	5	0	5	0	0	0	5	5	0	5	5
Juglans regia	bark	Geranic acid	168.24	2.76	37.3	1	1	10	12	2	0	0	0	0	0	5	5	0.5	4	0	0	0	0	0	0	0	0	0	0	0
Juglans regia	bark	Juglanin	418.35	0.39	170.05	10	6	20	30	10	0	0	4	0.2	0	15	5	0.25	4	0	1	1	2	1	3	4	0	1	1	4
Juglans regia	bark	Berberine	336.37	3.1	40.8	4	0	20	25	5	1	0	0	0	0	15	5	0.25	2	0	2	2	2	1	3	5	0	0	0	5
Juglans regia	bark	Ascorbic acid	176.12	-1.41	107.22	6	4	6	12	6	0	0	2	0.33	0	3	3	0.5	2	0	1	1	0	0	0	1	0	0	0	1
Juglans regia	bark	1,4-Naphthoquinone	158.16	1.62	34.14	2	0	10	12	2	0	0	0	0	0	10	0	0	0	1	0	1	1	0	1	2	0	0	0	2
Juglans regia	bark	Nicotinamide	122.13	0.18	55.98	2	1	6	9	3	2	0	0	0	0	6	0	0	0	0	0	0	0	1	1	1	0	0	0	1
Juglans regia	bark	Oxalic acid	90.03	-0.84	74.6	2	2	2	6	4	0	0	0	0	0	2	0	0	1	0	0	0	0	0	0	0	0	0	0	0
Juglans regia	bark	(4S)-4,8-dihydroxytetralin-1-one	178.19	1.4	57.53	3	2	10	13	3	0	0	1	0.1	0	7	3	0.3	0	1	0	1	1	0	1	2	0	0	0	2
Juglans regia	bark	Betulinic acid	456.71	7.09	57.53	2	2	30	33	3	0	0	10	0.33	0	3	27	0.9	2	5	0	5	0	0	0	5	5	0	5	5
Juglans regia	bark	Sterol	248.41	4	20.23	1	1	17	18	1	0	0	7	0.41	0	0	17	1	0	4	0	4	0	0	0	4	4	0	4	4
Juglans regia	bark	1-Tetralone	146.19	2.21	17.07	1	0	10	11	1	0	0	0	0	0	7	3	0.3	0	1	0	1	1	0	1	2	0	0	0	2
Juglans regia	bark	beta-Sitosterol	414.72	8.02	20.23	1	1	29	30	1	0	0	9	0.31	0	2	27	0.93	6	4	0	4	0	0	0	4	3	0	3	4
Juglans regia	bark	Hyperoside	464.38	-0.54	210.51	12	8	21	33	12	0	0	5	0.24	0	15	6	0.29	4	0	1	1	2	1	3	4	0	1	1	4
Juglans regia	flower	Jasmonic acid	210.27	2.41	54.27	2	1	12	15	3	0	0	2	0.17	0	4	8	0.67	5	1	0	1	0	0	0	1	1	0	1	1
Juglans regia	flower	Stigmasterol	412.7	7.8	20.23	1	1	29	30	1	0	0	9	0.31	0	4	25	0.86	5	4	0	4	0	0	0	4	3	0	3	4
Juglans regia	fruit	1,2,3-Trimethylbenzene	120.2	2.61	0	0	0	9	9	0	0	0	0	0	0	6	3	0.33	0	0	0	0	1	0	1	1	0	0	0	1
Juglans regia	fruit	Syringic acid	198.17	1.11	75.99	4	2	9	14	5	0	0	0	0	0	7	2	0.22	3	0	0	0	1	0	1	1	0	0	0	1
Juglans regia	fruit	Octanal	128.22	2.55	17.07	1	0	8	9	1	0	0	0	0	0	1	7	0.88	6	0	0	0	0	0	0	0	0	0	0	0
Juglans regia	fruit	Plumbagin	188.18	1.72	54.37	3	1	11	14	3	0	0	0	0	0	10	1	0.09	0	1	0	1	1	0	1	2	0	0	0	2
Juglans regia	fruit	Propanol	60.1	0.39	20.23	1	1	3	4	1	0	0	0	0	0	0	3	1	1	0	0	0	0	0	0	0	0	0	0	0
Juglans regia	fruit	Decane	142.29	4.15	0	0	0	10	10	0	0	0	0	0	0	0	10	1	7	0	0	0	0	0	0	0	0	0	0	0
Juglans regia	fruit	Ethyl vinyl ketone	84.12	1.15	17.07	1	0	5	6	1	0	0	0	0	0	3	2	0.4	2	0	0	0	0	0	0	0	0	0	0	0
Juglans regia	fruit	3-Methylbutanal	86.13	1.23	17.07	1	0	5	6	1	0	0	0	0	0	1	4	0.8	2	0	0	0	0	0	0	0	0	0	0	0
Juglans regia	fruit	2-Methylheptane	114.23	3.22	0	0	0	8	8	0	0	0	0	0	0	0	8	1	4	0	0	0	0	0	0	0	0	0	0	0
Juglans regia	fruit	1-Penten-3-OL	86.13	0.94	20.23	1	1	5	6	1	0	0	1	0.2	0	2	3	0.6	2	0	0	0	0	0	0	0	0	0	0	0
Juglans regia	fruit	Undecane	156.31	4.54	0	0	0	11	11	0	0	0	0	0	0	0	11	1	8	0	0	0	0	0	0	0	0	0	0	0
Juglans regia	fruit	1-Butanol	74.12	0.78	20.23	1	1	4	5	1	0	0	0	0	0	0	4	1	2	0	0	0	0	0	0	0	0	0	0	0
Juglans regia	fruit	Menadione	172.18	2.01	34.14	2	0	11	13	2	0	0	0	0	0	10	1	0.09	0	1	1	1	1	0	1	2	0	0	0	2
Juglans regia	fruit	2,5-Dihydroxybenzoic acid	154.12	0.8	77.76	3	3	7	11	4	0	0	0	0	0	7	0	0	1	0	0	0	1	0	1	1	0	0	0	1
Juglans regia	fruit	Nonanal	142.24	2.94	17.07	1	0	9	10	1	0	0	0	0	0	1	8	0.89	7	0	0	0	0	0	0	0	0	0	0	0
Juglans regia	fruit	2-Heptenal	112.17	1.93	17.07	1	0	7	8	1	0	0	0	0	0	3	4	0.57	4	0	0	0	0	0	0	0	0	0	0	0
Juglans regia	fruit	2-Nonenal	140.23	2.71	17.07	1	0	9	10	1	0	0	0	0	0	3	6	0.67	6	0	0	0	0	0	0	0	0	0	0	0
Juglans regia	fruit	cis-2-Penten-1-ol	86.13	0.94	20.23	1	1	5	6	1	0	0	0	0	0	2	3	0.6	2	0	0	0	0	0	0	0	0	0	0	0
Juglans regia	fruit	2-Heptanone	114.19	2.16	17.07	1	0	7	8	1	0	0	0	0	0	1	6	0.86	4	0	0	0	0	0	0	0	0	0	0	0
Juglans regia	fruit	Sinapic acid	224.21	1.51	75.99	4	2	11	16	5	0	0	0	0	0	9	2	0.18	4	0	0	0	1	0	1	1	0	0	0	1
Juglans regia	fruit	3-(Methylthio)propionaldehyde	104.17	0.94	17.07	2	0	4	6	2	0	1	0	0	0	1	3	0.75	3	0	0	0	0	0	0	0	0	0	0	0
Juglans regia	fruit	Tiglic aldehyde	84.12	1.15	17.07	1	0	5	6	1	0	0	0	0	0	3	2	0.4	1	0	0	0	0	0	0	0	0	0	0	0
Juglans regia	fruit	2-Ethylfuran	96.13	1.84	13.14	1	0	6	7	1	0	0	0	0	0	4	2	0.33	1	0	0	0	0	1	1	1	0	0	0	1
Juglans regia	fruit	1-Octen-3-OL	128.22	2.11	20.23	1	1	8	9	1	0	0	1	0.12	0	2	6	0.75	5	0	0	0	0	0	0	0	0	0	0	0
Juglans regia	fruit	Ellagic acid	302.19	1.31	141.34	8	4	14	22	8	0	0	0	0	0	14	0	0	0	0	0	0	2	2	4	4	0	0	0	4
Juglans regia	fruit	2-Octenal	126.2	2.32	17.07	1	0	8	9	1	0	0	0	0	0	3	5	0.62	5	0	0	0	0	0	0	0	0	0	0	0
Juglans regia	fruit	2,4-Heptadienal	110.16	1.71	17.07	1	0	7	8	1	0	0	0	0	0	5	2	0.29	3	0	0	0	0	0	0	0	0	0	0	0
Juglans regia	fruit	2-Pentylfuran	138.21	3.01	13.14	1	0	9	10	1	0	0	0	0	0	4	5	0.56	4	0	0	0	0	1	1	1	0	0	0	1
Juglans regia	fruit	trans-2-Pentenal	84.12	1.15	17.07	1	0	5	6	1	0	0	0	0	0	3	2	0.4	2	0	0	0	0	0	0	0	0	0	0	0
Juglans regia	fruit	2-Pentanol	88.15	1.17	20.23	1	1	5	6	1	0	0	1	0.2	0	0	5	1	2	0	0	0	0	0	0	0	0	0	0	0
Juglans regia	fruit	3-Octen-2-one	126.2	2.32	17.07	1	0	8	9	1	0	0	0	0	0	3	5	0.62	4	0	0	0	0	0	0	0	0	0	0	0
Juglans regia	fruit	2-Methylbutyraldehyde	86.13	1.23	17.07	1	0	5	6	1	0	0	1	0.2	0	1	4	0.8	2	0	0	0	0	0	0	0	0	0	0	0
Juglans regia	fruit	1,2,4-Trimethylbenzene	120.2	2.61	0	0	0	9	9	0	0	0	0	0	0	6	3	0.33	0	0	0	0	1	0	1	1	0	0	0	1
Juglans regia	fruit	Styrene	104.15	2.33	0	0	0	8	8	0	0	0	0	0	0	8	0	0	1	0	0	0	1	0	1	1	0	0	0	1
Juglans regia	fruit	p-Cymene	134.22	3.12	0	0	0	10	10	0	0	0	0	0	0	6	4	0.4	1	0	0	0	1	0	1	1	0	0	0	1
Juglans regia	fruit	1-Octen-3-one	126.2	2.32	17.07	1	0	8	9	1	0	0	0	0	0	3	5	0.62	5	0	0	0	0	0	0	0	0	0	0	0
Juglans regia	fruit	Hexanal	100.16	1.77	17.07	1	0	6	7	1	0	0	0	0	0	1	5	0.83	4	0	0	0	0	0	0	0	0	0	0	0
Juglans regia	fruit	Isobutyraldehyde	72.11	0.84	17.07	1	0	4	5	1	0	0	0	0	0	1	3	0.75	1	0	0	0	0	0	0	0	0	0	0	0
Juglans regia	fruit	2-Methyl-1-butanol	88.15	1.02	20.23	1	1	5	6	1	0	0	1	0.2	0	0	5	1	2	0	0	0	0	0	0	0	0	0	0	0
Juglans regia	fruit	m-Xylene	106.17	2.3	0	0	0	8	8	0	0	0	0	0	0	6	2	0.25	0	0	0	0	1	0	1	1	0	0	0	1
Juglans regia	fruit	Decanal	156.27	3.33	17.07	1	0	10	11	1	0	0	0	0	0	1	9	0.9	8	0	0	0	0	0	0	0	0	0	0	0
Juglans regia	fruit	2-Pentanone	86.13	1.38	17.07	1	0	5	6	1	0	0	0	0	0	1	4	0.8	2	0	0	0	0	0	0	0	0	0	0	0
Juglans regia	fruit	Cumene	120.2	2.81	0	0	0	9	9	0	0	0	0	0	0	6	3	0.33	1	0	0	0	1	0	1	1	0	0	0	1
Juglans regia	fruit	Vanillic acid	168.15	1.1	66.76	3	2	8	12	4	0	0	0	0	0	7	1	0.12	2	0	0	0	1	0	1	1	0	0	0	1
Juglans regia	fruit	Methyl vinyl ketone	70.09	0.76	17.07	1	0	4	5	1	0	0	0	0	0	3	1	0.25	1	0	0	0	0	0	0	0	0	0	0	0
Juglans regia	fruit	1-Hexanol	102.18	1.56	20.23	1	1	6	7	1	0	0	0	0	0	0	6	1	4	0	0	0	0	0	0	0	0	0	0	0
Juglans regia	fruit	Heptanal	114.19	2.16	17.07	1	0	7	8	1	0	0	0	0	0	1	6	0.86	5	0	0	0	0	0	0	0	0	0	0	0
Juglans regia	fruit	2-Octanone	128.22	2.55	17.07	1	0	8	9	1	0	0	0	0	0	1	7	0.88	5	0	0	0	0	0	0	0	0	0	0	0
Juglans regia	fruit	Nonane	128.26	3.76	0	0	0	9	9	0	0	0	0	0	0	0	9	1	6	0	0	0	0	0	0	0	0	0	0	0
Juglans regia	fruit	Pentanal	86.13	1.38	17.07	1	0	5	6	1	0	0	0	0	0	1	4	0.8	3	0	0	0	0	0	0	0	0	0	0	0
Juglans regia	fruit	1-Octene	112.22	3.14	0	0	0	8	8	0	0	0	0	0	0	2	6	0.75	5	0	0	0	0	0	0	0	0	0	0	0
Juglans regia	fruit	Heptane	100.21	2.98	0	0	0	7	7	0	0	0	0	0	0	0	7	1	4	0	0	0	0	0	0	0	0	0	0	0
Juglans regia	fruit	6-Methyl-5-hepten-2-one	126.2	2.32	17.07	1	0	8	9	1	0	0	0	0	0	3	5	0.62	3	0	0	0	0	0	0	0	0	0	0	0
Juglans regia	fruit	Ethyl acetate	88.11	0.57	26.3	2	0	4	6	2	0	0	0	0	0	1	3	0.75	2	0	0	0	0	0	0	0	0	0	0	0
Juglans regia	fruit	1-Octanol	130.23	2.34	20.23	1	1	8	9	1	0	0	0	0	0	0	8	1	6	0	0	0	0	0	0	0	0	0	0	0
Juglans regia	fruit	2-Butanol	74.12	0.78	20.23	1	1	4	5	1	0	0	1	0.25	0	0	4	1	1	0	0	0	0	0	0	0	0	0	0	0
Juglans regia	fruit	Butyraldehyde	72.11	0.99	17.07	1	0	4	5	1	0	0	0	0	0	1	3	0.75	2	0	0	0	0	0	0	0	0	0	0	0
Juglans regia	fruit	Isobutylbenzene	134.22	2.89	0	0	0	10	10	0	0	0	0	0	0	6	4	0.4	2	0	0	0	1	0	1	1	0	0	0	1
Juglans regia	fruit	1-Pentanol	88.15	1.17	20.23	1	1	5	6	1	0	0	0	0	0	0	5	1	3	0	0	0	0	0	0	0	0	0	0	0
Juglans regia	fruit	Methyl isobutyl ketone	100.16	1.62	17.07	1	0	6	7	1	0	0	0	0	0	1	5	0.83	2	0	0	0	0	0	0	0	0	0	0	0
Juglans regia	fruit	Tridecane	184.37	5.32	0	0	0	13	13	0	0	0	0	0	0	0	13	1	10	0	0	0	0	0	0	0	0	0	0	0
Juglans regia	fruit	1-Heptanol	116.2	1.95	20.23	1	1	7	8	1	0	0	0	0	0	0	7	1	5	0	0	0	0	0	0	0	0	0	0	0
Juglans regia	fruit	Methylcyclohexane	98.19	2.59	0	0	0	7	7	0	0	0	0	0	0	0	7	1	0	1	0	1	0	0	0	1	1	0	1	1
Juglans regia	fruit	gamma-Caprolactone	114.14	1.1	26.3	2	0	6	8	2	0	0	1	0.17	0	1	5	0.83	1	0	1	1	0	0	0	1	0	1	1	1
Juglans regia	fruit	Naphthalene	128.17	2.84	0	0	0	10	10	0	0	0	0	0	0	10	0	0	0	0	0	0	2	0	2	2	0	0	0	2
Juglans regia	fruit	1,4-Diethylbenzene	134.22	2.81	0	0	0	10	10	0	0	0	0	0	0	6	4	0.4	2	0	0	0	1	0	1	1	0	0	0	1
Juglans regia	fruit	Benzaldehyde	106.12	1.5	17.07	1	0	7	8	1	0	0	0	0	0	7	0	0	1	0	0	0	1	0	1	1	0	0	0	1
Juglans regia	fruit	Ethylbenzene	106.17	2.25	0	0	0	8	8	0	0	0	0	0	0	6	2	0.25	1	0	0	0	1	0	1	1	0	0	0	1
Juglans regia	fruit	Dodecane	170.34	4.93	0	0	0	12	12	0	0	0	0	0	0	0	12	1	9	0	0	0	0	0	0	0	0	0	0	0
Juglans regia	fruit	4-Hydroxybenzoic acid	138.12	1.09	57.53	2	2	7	10	3	0	0	0	0	0	7	0	0	1	0	0	0	1	0	1	1	0	0	0	1
Juglans regia	fruit	Toluene	92.14	2	0	0	0	7	7	0	0	0	0	0	0	6	1	0.14	0	0	0	0	1	0	1	1	0	0	0	1
Juglans regia	fruit	3-Methyl-1-pentanol	102.18	1.41	20.23	1	1	6	7	1	0	0	1	0.17	0	0	6	1	3	0	0	0	0	0	0	0	0	0	0	0
Juglans regia	fruit	(E,E)-3,5-octadien-2-one	124.18	2.1	17.07	1	0	8	9	1	0	0	0	0	0	5	3	0.38	3	0	0	0	0	0	0	0	0	0	0	0
Juglans regia	fruit	2-Methyl-2-pentenal	98.15	1.54	17.07	1	0	6	7	1	0	0	0	0	0	3	3	0.5	2	0	0	0	0	0	0	0	0	0	0	0
Juglans regia	fruit	3-Carene	136.24	3	0	0	0	10	10	0	0	0	2	0.2	0	2	8	0.8	0	2	0	2	0	0	0	2	1	0	1	2
Juglans regia	fruit	Salicylic acid	138.12	1.09	57.53	2	2	7	10	3	0	0	0	0	0	7	0	0	1	0	0	0	1	0	1	1	0	0	0	1
Juglans regia	fruit	2-Hexenal	98.15	1.54	17.07	1	0	6	7	1	0	0	0	0	0	3	3	0.5	3	0	0	0	0	0	0	0	0	0	0	0
Juglans regia	fruit	Ferulic acid	194.19	1.5	66.76	3	2	10	14	4	0	0	0	0	0	9	1	0.1	3	0	0	0	1	0	1	1	0	0	0	1
Juglans regia	fruit	Chlorogenic acid	354.31	-0.65	164.75	8	6	16	25	9	0	0	4	0.25	0	10	6	0.38	5	1	0	1	1	0	1	2	1	0	1	2
Juglans regia	fruit	3,4-Dihydroxybenzoic acid	154.12	0.8	77.76	3	3	7	11	4	0	0	0	0	0	7	0	0	1	0	0	0	1	0	1	1	0	0	0	1
Juglans regia	fruit	Caffeic acid	180.16	1.2	77.76	3	3	9	13	4	0	0	0	0	0	9	0	0	2	0	0	0	1	0	1	1	0	0	0	1
Juglans regia	fruit	4-Hydroxycinnamic acid	164.16	1.49	57.53	2	2	9	12	3	0	0	0	0	0	9	0	0	2	0	0	0	1	0	1	1	0	0	0	1
uglans regia	fruit	Gallic acid	170.12	0.5	97.99	4	4	7	12	5	0	0	0	0	0	7	0	0	1	0	0	0	1	0	1	1	0	0	0	1
Juglans regia	fruit	Isobutanol	74.12	0.63	20.23	1	1	4	5	1	0	0	0	0	0	0	4	1	1	0	0	0	0	0	0	0	0	0	0	0
Juglans regia	fruit	alpha-Pinene	136.24	3	0	0	0	10	10	0	0	0	2	0.2	0	2	8	0.8	0	3	0	3	0	0	0	3	1	0	1	3
Juglans regia	fruit	o-Xylene	106.17	2.3	0	0	0	8	8	0	0	0	0	0	0	6	2	0.25	0	0	0	0	1	0	1	1	0	0	0	1
Juglans regia	fruit	Mesitylene	120.2	2.61	0	0	0	9	9	0	0	0	0	0	0	6	3	0.33	0	0	0	0	1	0	1	1	0	0	0	1
Juglans regia	fruit	Tetrahydrofuran	72.11	0.8	9.23	1	0	4	5	1	0	0	0	0	0	0	4	1	0	0	1	1	0	0	0	1	0	1	1	1
Juglans regia	fruit	beta-Pinene	136.24	3	0	0	0	10	10	0	0	0	2	0.2	0	2	8	0.8	0	3	0	3	0	0	0	3	3	0	3	3
Juglans regia	fruit	Sabinene	136.24	3	0	0	0	10	10	0	0	0	2	0.2	0	2	8	0.8	1	2	0	2	0	0	0	2	2	0	2	2
Juglans regia	fruit	D-Limonene	136.24	3.31	0	0	0	10	10	0	0	0	1	0.1	0	4	6	0.6	1	1	0	1	0	0	0	1	0	0	0	1
Juglans regia	fruit	Propylbenzene	120.2	2.64	0	0	0	9	9	0	0	0	0	0	0	6	3	0.33	2	0	0	0	1	0	1	1	0	0	0	1
Juglans regia	fruit	2-Butylfuran	124.18	2.62	13.14	1	0	8	9	1	0	0	0	0	0	4	4	0.5	3	0	0	0	0	1	1	1	0	0	0	1
Juglans regia	fruit	5-Hydroxy-2,3-dimethyl-1,4-naphthoquinone	202.21	2.11	54.37	3	1	12	15	3	0	0	0	0	0	10	2	0.17	0	1	0	1	1	0	1	2	0	0	0	2
Juglans regia	fruit	2-Octene	112.22	3.14	0	0	0	8	8	0	0	0	0	0	0	2	6	0.75	4	0	0	0	0	0	0	0	0	0	0	0
Juglans regia	fruit	1,2,3,4-Tetramethylbenzene	134.22	2.98	0	0	0	10	10	0	0	0	0	0	0	6	4	0.4	0	0	0	0	1	0	1	1	0	0	0	1
Juglans regia	fruit	1-Heptene	98.19	2.75	0	0	0	7	7	0	0	0	0	0	0	2	5	0.71	4	0	0	0	0	0	0	0	0	0	0	0
Juglans regia	fruit	2,3-Pentanedione	100.12	0.55	34.14	2	0	5	7	2	0	0	0	0	0	2	3	0.6	2	0	0	0	0	0	0	0	0	0	0	0
Juglans regia	fruit	Butylbenzene	134.22	3.03	0	0	0	10	10	0	0	0	0	0	0	6	4	0.4	3	0	0	0	1	0	1	1	0	0	0	1
Juglans regia	fruit	Ethylcyclohexane	112.22	2.98	0	0	0	8	8	0	0	0	0	0	0	0	8	1	1	1	0	1	0	0	0	1	1	0	1	1
Juglans regia	fruit	p-Xylene	106.17	2.3	0	0	0	8	8	0	0	0	0	0	0	6	2	0.25	0	0	0	0	1	0	1	1	0	0	0	1
Juglans regia	fruit	Sec-butylbenzene	134.22	3.2	0	0	0	10	10	0	0	0	1	0.1	0	6	4	0.4	2	0	0	0	1	0	1	1	0	0	0	1
Juglans regia	fruit	1-Ethyl-2-methylbenzene	120.2	2.56	0	0	0	9	9	0	0	0	0	0	0	6	3	0.33	1	0	0	0	1	0	1	1	0	0	0	1
Juglans regia	fruit	3-Ethyltoluene	120.2	2.56	0	0	0	9	9	0	0	0	0	0	0	6	3	0.33	1	0	0	0	1	0	1	1	0	0	0	1
Juglans regia	fruit	4-Ethyltoluene	120.2	2.56	0	0	0	9	9	0	0	0	0	0	0	6	3	0.33	1	0	0	0	1	0	1	1	0	0	0	1
Juglans regia	fruit	1,2,3,5-Tetramethylbenzene	134.22	2.92	0	0	0	10	10	0	0	0	0	0	0	6	4	0.4	0	0	0	0	1	0	1	1	0	0	0	1
Juglans regia	fruit	1,3-Diethylbenzene	134.22	2.81	0	0	0	10	10	0	0	0	0	0	0	6	4	0.4	2	0	0	0	1	0	1	1	0	0	0	1
Juglans regia	fruit	2-Methyl-1H-pyrrole	81.12	1.32	15.76	0	1	5	6	1	1	0	0	0	0	4	1	0.2	0	0	0	0	0	1	1	1	0	0	0	1
Juglans regia	fruit	5-Ethylcyclopentene-1-carbaldehyde	124.18	1.93	17.07	1	0	8	9	1	0	0	1	0.12	0	3	5	0.62	2	1	0	1	0	0	0	1	0	0	0	1
Juglans regia	fruit	Cyclopentanone	84.12	1.13	17.07	1	0	5	6	1	0	0	0	0	0	1	4	0.8	0	1	0	1	0	0	0	1	1	0	1	1
Juglans regia	fruit	Indan	118.18	2.18	0	0	0	9	9	0	0	0	0	0	0	6	3	0.33	0	1	0	1	1	0	1	2	0	0	0	2
Juglans regia	fruit	1,2-Epoxyheptane	114.19	1.97	12.53	1	0	7	8	1	0	0	1	0.14	0	0	7	1	4	0	1	1	0	0	0	1	0	1	1	1
Juglans regia	fruit	4,5-Dimethyldihydrofuran-2(3h)-one	114.14	0.96	26.3	2	0	6	8	2	0	0	2	0.33	0	1	5	0.83	0	0	1	1	0	0	0	1	0	1	1	1
Juglans regia	leaf	Myrtenol	152.24	1.97	20.23	1	1	10	11	1	0	0	2	0.2	0	2	8	0.8	1	3	0	3	0	0	0	3	1	0	1	3
Juglans regia	leaf	M-Cymene	134.22	3.12	0	0	0	10	10	0	0	0	0	0	0	6	4	0.4	1	0	0	0	1	0	1	1	0	0	0	1
Juglans regia	leaf	Chlorophyll B	907.49	12.02	140.72	8	0	55	66	11	4	0	5	0.09	0	26	29	0.53	23	1	2	3	0	3	3	6	0	0	0	6
Juglans regia	leaf	Benzyl Alcohol	108.14	1.18	20.23	1	1	7	8	1	0	0	0	0	0	6	1	0.14	1	0	0	0	1	0	1	1	0	0	0	1
Juglans regia	leaf	Methyl salicylate	152.15	1.18	46.53	3	1	8	11	3	0	0	0	0	0	7	1	0.12	2	0	0	0	1	0	1	1	0	0	0	1
Juglans regia	leaf	Myrcene	136.24	3.48	0	0	0	10	10	0	0	0	0	0	0	6	4	0.4	4	0	0	0	0	0	0	0	0	0	0	0
Juglans regia	leaf	Eugenol	164.2	2.13	29.46	2	1	10	12	2	0	0	0	0	0	8	2	0.2	3	0	0	0	1	0	1	1	0	0	0	1
Juglans regia	leaf	Manool	290.49	5.5	20.23	1	1	20	21	1	0	0	4	0.2	0	4	16	0.8	4	2	0	2	0	0	0	2	2	0	2	2
Juglans regia	leaf	2-Ethylhexanol	130.23	2.2	20.23	1	1	8	9	1	0	0	1	0.12	0	0	8	1	5	0	0	0	0	0	0	0	0	0	0	0
Juglans regia	leaf	2-Phenylethanol	122.17	1.22	20.23	1	1	8	9	1	0	0	0	0	0	6	2	0.25	2	0	0	0	1	0	1	1	0	0	0	1
Juglans regia	leaf	magnesium;methyl (3R,21S,22S)-16-ethenyl-11-ethyl-12,17,21,26-tetramethyl-4-oxo-22-[3-oxo-3-[(E,7S,11R)-3,7,11,15-tetramethylhexadec-2-enoxy]propyl]-23,25-diazonia-7,24-diazanidahexacyclo[18.2.1.15,8.110,13.115,18.02,6]hexacosa-1(23),2(6),5(26),8,10(25),11,13,15,17,19-decaene-3-carboxylate	895.53	11.68	126.15	5	0	55	65	10	4	0	5	0.09	0	25	30	0.55	22	1	2	3	0	3	3	6	0	0	0	6
Juglans regia	leaf	Corosolic acid	472.71	6.06	77.76	3	3	30	34	4	0	0	11	0.36	0	3	27	0.9	1	5	0	5	0	0	0	5	4	0	4	5
Juglans regia	leaf	Citronellyl acetate	198.31	3.32	26.3	0	0	12	14	2	0	0	1	0.08	0	3	9	0.75	7	0	0	0	0	0	0	0	0	0	0	0
Juglans regia	leaf	Phenylacetaldehyde	120.15	1.43	17.07	1	0	8	9	1	0	0	0	0	0	7	1	0.12	2	0	0	0	1	0	1	1	0	0	0	1
Juglans regia	leaf	1-Methyl-4-(prop-1-en-2-yl)benzene	132.21	0.03	0	0	0	10	10	0	0	0	0	0	0	8	2	0.2	1	0	0	0	1	0	1	1	0	0	0	1
Juglans regia	leaf	6,6-Dimethyl-2-methylenebicyclo[3.1.1]hept-3-yl acetate	194.27	2.54	26.3	2	0	12	14	2	0	0	3	0.25	0	3	9	0.75	2	3	0	3	0	0	0	3	3	0	3	3
Juglans regia	leaf	gamma-Curcumene	204.36	5.04	0	0	0	15	15	0	0	0	1	0.07	0	6	9	0.6	4	1	0	1	0	0	0	1	0	0	0	1
Juglans regia	leaf	Eucalyptol	154.25	2.74	9.23	1	0	10	11	1	0	0	0	0	0	0	10	1	0	1	2	3	0	0	0	3	1	2	3	3
Juglans regia	leaf	Tetradecane	198.39	5.71	0	0	0	14	14	0	0	0	0	0	0	0	14	1	11	0	0	0	0	0	0	0	0	0	0	0
Juglans regia	leaf	Germacra-1(10),5-dien-4-ol	222.37	4.09	20.23	1	1	15	16	1	0	0	2	0.13	0	4	11	0.73	1	1	0	1	0	0	0	1	0	0	0	1
Juglans regia	leaf	(S,1Z,6Z)-8-Isopropyl-1-methyl-5-methylenecyclodeca-1,6-diene	204.36	4.89	0	0	0	15	15	0	0	0	1	0.07	0	6	9	0.6	1	1	0	1	0	0	0	1	0	0	0	1
Juglans regia	leaf	Terpinolene	136.24	3.45	0	0	0	10	10	0	0	0	0	0	0	4	6	0.6	0	1	0	1	0	0	0	1	0	0	0	1
Juglans regia	leaf	alpha-Terpinene	136.24	3.31	0	0	0	10	10	0	0	0	0	0	0	4	6	0.6	1	1	0	1	0	0	0	1	0	0	0	1
Juglans regia	leaf	Geranyl acetate	196.29	3.24	26.3	2	0	12	14	2	0	0	0	0	0	5	7	0.58	6	0	0	0	0	0	0	0	0	0	0	0
Juglans regia	leaf	beta-Farnesene	204.36	5.2	0	0	0	15	15	0	0	0	0	0	0	8	7	0.47	7	0	0	0	0	0	0	0	0	0	0	0
Juglans regia	leaf	cis-3-Hexenyl benzoate	204.27	3.2	26.3	2	0	13	15	2	0	0	0	0	0	9	4	0.31	6	0	0	0	1	0	1	1	0	0	0	1
Juglans regia	leaf	alpha-Eudesmol	222.37	3.92	20.23	1	1	15	16	1	0	0	3	0.2	0	2	13	0.87	1	2	0	2	0	0	0	2	1	0	1	2
Juglans regia	leaf	Avicularin	434.35	0.1	190.28	11	7	20	31	11	0	0	4	0.2	0	15	5	0.25	4	0	1	1	2	1	3	4	0	1	1	4
Juglans regia	leaf	Zingiberene	204.36	4.89	0	0	0	15	15	0	0	0	2	0.13	0	6	9	0.6	4	1	0	1	0	0	0	1	0	0	0	1
Juglans regia	leaf	Humulene	204.36	5.04	0	0	0	15	15	0	0	0	0	0	0	6	9	0.6	0	1	0	1	0	0	0	1	0	0	0	1
Juglans regia	leaf	gamma-Muurolene	204.36	4.58	0	0	0	15	15	0	0	0	3	0.2	0	4	11	0.73	1	2	0	2	0	0	0	2	1	0	1	2
Juglans regia	leaf	cis-3-Hexenyl acetate	142.2	1.91	26.3	2	0	8	10	2	0	0	0	0	0	3	5	0.62	5	0	0	0	0	0	0	0	0	0	0	0
Juglans regia	leaf	Valencene	204.36	4.73	0	0	0	15	15	0	0	0	3	0.2	0	4	11	0.73	1	2	0	2	0	0	0	2	1	0	1	2
Juglans regia	leaf	Camphor	152.24	2.4	17.07	1	0	10	11	1	0	0	2	0.2	0	1	9	0.9	0	2	0	2	0	0	0	2	2	0	2	2
Juglans regia	leaf	Linalool	154.25	2067	20.23	1	1	10	11	1	0	0	1	0.1	0	4	6	0.6	4	0	0	0	0	0	0	0	0	0	0	0
Juglans regia	leaf	Citronellal	154.25	2.96	17.07	1	0	10	11	1	0	0	1	0.1	0	3	7	0.7	5	0	0	0	0	0	0	0	0	0	0	0
Juglans regia	leaf	Citronellol	156.27	2.75	20.23	1	1	10	11	1	0	0	1	0.1	0	2	8	0.8	5	0	0	0	0	0	0	0	0	0	0	0
Juglans regia	leaf	(1r,3s,5r)-6,6-Dimethyl-2-methylidenebicyclo[3.1.1]heptan-3-ol	152.24	1.96	20.23	1	1	10	11	1	0	0	3	0.3	0	2	8	0.8	0	3	0	3	0	0	0	3	3	0	3	3
Juglans regia	leaf	Caryophyllene oxide	220.36	3.94	12.53	1	0	15	16	1	0	0	4	0.27	0	2	13	0.87	0	2	1	3	0	0	0	3	2	1	3	3
Juglans regia	leaf	(Z)-beta-Ocimene	136.24	3.48	0	0	0	10	10	0	0	0	0	0	0	6	4	0.4	3	0	0	0	0	0	0	0	0	0	0	0
Juglans regia	leaf	beta-Caryophyllene	204.36	4.73	0	0	0	15	15	0	0	0	2	0.13	0	4	11	0.73	0	2	0	2	0	0	0	2	1	0	1	2
Juglans regia	leaf	Bornyl acetate	196.29	2.76	26.3	2	0	12	14	2	0	0	3	0.25	0	1	11	0.92	2	2	0	20	0	0	0	2	2	0	2	2
Juglans regia	leaf	cis-Pinocarveol	152.24	1.97	20.23	1	1	10	11	1	0	0	3	0.3	0	2	8	0.8	0	3	0	3	0	0	0	3	3	0	3	3
Juglans regia	leaf	Limonene	136.24	3.31	0	0	0	10	10	0	0	0	1	0.1	0	4	6	0.6	1	1	0	1	0	0	0	1	0	0	0	1
Juglans regia	leaf	Nerolidol	222.37	4.4	20.23	1	1	15	16	1	0	0	1	0.7	0	6	9	0.6	7	0	0	0	0	0	0	0	0	0	0	0
Juglans regia	leaf	5-Ethyl-2(5H)-furanone	112.13	0.88	26.3	2	0	6	8	2	0	0	1	0.17	0	3	3	0.5	1	0	1	1	0	0	0	1	0	0	0	1
Juglans regia	leaf	1,7,13-Trihydroxy-5,6,11,12,17,18-trinaphthylenehexone	516.42	2.2	163.11	9	3	30	39	9	0	0	0	0	0	30	0	0	0	0	0	0	7	0	7	7	0	0	0	7
Juglans regia	leaf	Stearic acid	284.48	6.33	37.3	1	1	18	20	2	0	0	0	0	0	1	17	0.94	16	0	0	0	0	0	0	0	0	0	0	0
Juglans regia	leaf	Palmitic acid	256.43	5.55	37.3	1	1	16	18	2	0	0	0	0	0	1	15	0.94	14	0	0	0	0	0	0	0	0	0	0	0
Juglans regia	leaf	[3-[Hydroxy-(2,3,4,5,6-pentahydroxycyclohexyl)oxyphosphoryl]oxy-2-octadecanoyloxypropyl] octadecanoate	867.15	9.28	209.51	12	6	45	59	14	0	0	5	0.11	0	2	43	0.96	42	1	0	1	0	0	0	1	1	0	1	1
Juglans regia	leaf	1-(11Z-icosenoyl)-2-(9Z,12Z-octadecadienoyl)-sn-glycero-3-phosphoethanolamine	770.09	10.82	138.83	8	1	43	53	10	1	0	1	0.02	0	8	35	0.81	42	0	0	0	0	0	0	0	0	0	0	0
Juglans regia	leaf	Oleic acid	282.47	6.11	37.3	1	1	18	20	2	0	0	0	0	0	3	15	0.83	15	0	0	0	0	0	0	0	0	0	0	0
Juglans regia	leaf	Linolenic acid	278.44	5.66	37.3	1	1	18	20	2	0	0	0	0	0	7	11	0.61	13	0	0	0	0	0	0	0	0	0	0	0
Juglans regia	leaf	Linoleic acid	280.45	5.88	37.3	1	1	18	20	2	0	0	0	0	0	5	13	0.72	14	0	0	0	0	0	0	0	0	0	0	0
Juglans regia	leaf	Thiamine	265.36	0.61	75.91	5	2	12	18	6	4	1	0	0	0	7	5	0.42	4	0	0	0	0	2	2	2	0	0	0	2
Juglans regia	leaf	Riboflavin	376.37	-1.72	16.56	9	5	17	27	10	4	0	3	0.18	0	10	7	0.41	5	0	2	2	1	0	1	3	0	0	0	3
Juglans regia	leaf	Gemin D	634.46	-0.45	318.5	18	11	27	45	18	0	0	4	0.15	0	22	5	0.19	6	0	1	1	3	0	3	4	0	0	0	4
Juglans regia	leaf	Celastrol	450.62	6.7	74.6	3	2	29	33	4	0	0	6	0.21	0	10	19	0.66	1	5	0	5	0	0	0	5	3	0	3	5
Juglans regia	leaf	Beta-hydroplumbagin	190.2	1.8	54.37	3	1	11	14	3	0	0	1	0.09	0	8	3	0.27	0	1	0	1	1	0	1	2	0	0	0	2
Juglans regia	leaf	Rugosin C	1076.74	2.77	514.1	29	18	47	77	30	0	0	5	0.11	0	41	6	0.13	6	0	3	3	6	0	6	9	0	1	1	9
Juglans regia	leaf	Casuariin	784.54	0.36	388.42	44	14	34	56	22	0	0	5	0.15	0	28	6	0.18	1	0	4	4	4	0	4	8	0	0	0	8
Juglans regia	leaf	3,3'-Bisjuglone	346.29	2.41	108.74	6	2	20	26	6	0	0	0	0	0	20	0	0	1	2	0	2	2	0	2	4	0	0	0	4
Juglans regia	leaf	24-Methylenecholesterol	398.68	7.55	20.23	1	1	28	29	1	0	0	8	0.29	0	4	24	0.86	5	4	0	4	0	0	0	4	3	0	3	4
Juglans regia	leaf	Casuarictin	936.65	1.65	444.18	26	15	41	67	26	0	0	5	0.12	0	35	6	0.15	3	0	3	3	5	0	5	8	0	1	1	8
Juglans regia	leaf	Pedunculagin	784.54	0.67	377.42	22	13	34	56	22	0	0	5	0.15	0	28	6	0.18	0	0	3	3	4	0	4	7	0	1	1	7
Juglans regia	leaf	Eugeniin	938.67	1.67	444.18	26	15	41	67	26	0	0	5	0.12	0	35	6	0.15	9	0	2	2	5	0	5	7	0	1	1	7
Juglans regia	leaf	Biotin	244.32	0.8	78.43	3	3	10	16	6	2	1	3	0.3	0	2	8	0.8	3	0	2	2	0	0	0	2	0	2	2	2
Juglans regia	leaf	Pantothenic acid	219.24	-1.04	106.86	4	4	9	15	6	1	0	1	0.11	0	2	7	0.78	6	0	0	0	0	0	0	0	0	0	0	0
Juglans regia	leaf	Nicotinic acid	123.11	0.78	50.19	2	1	6	9	3	1	0	0	0	0	6	0	0	1	3	3	3	0	1	1	1	0	0	0	1
Juglans regia	leaf	Vitamin E	430.72	8.84	29.46	2	1	29	31	2	0	0	3	0.1	0	6	23	0.79	12	0	1	1	1	0	1	2	0	0	0	2
Juglans regia	leaf	Tellimagradin I	786.56	0.53	385.26	22	13	34	56	22	0	0	4	0.12	0	29	5	0.15	9	0	1	1	4	0	4	5	0	0	0	5
Juglans regia	leaf	Heterodendrin	261.27	-1.65	123.17	7	4	11	18	7	1	0	6	0.55	1	0	10	1	4	0	1	1	0	0	0	1	0	1	1	1
Juglans regia	leaf	Arachidic acid	312.54	7.11	37.3	1	1	20	22	2	0	0	0	0	0	1	19	0.95	18	0	0	0	0	0	0	0	0	0	0	0
Juglans regia	leaf	beta-Eudesmol	222.37	3.092	20.23	1	1	15	16	1	0	0	3	0.2	0	2	13	0.87	1	2	0	2	0	0	0	2	2	0	2	2
Juglans regia	root	beta-Tocopherol	416.69	8.53	29.46	2	1	28	30	2	0	0	3	0.11	0	6	22	0.79	12	0	1	1	1	0	1	2	0	0	0	2
Juglans regia	root	Palmitoleic acid	254.41	5.33	37.3	1	1	16	18	2	0	0	0	0	0	3	13	0.81	13	0	0	0	0	0	0	0	0	0	0	0
Juglans regia	root	beta-Carotene	536.89	12.61	0	0	0	40	40	0	0	0	0	0	0	22	18	0.54	10	2	0	2	0	0	0	2	0	0	0	2
Juglans regia	seed	Epigallocatechin	306.27	1.25	130.61	7	6	15	22	7	0	0	2	0.13	0	12	3	0.2	1	0	1	1	2	0	2	3	0	0	0	3
